# Supplementary material for: Phase of care prevalence for prostate cancer in New South Wales, Australia: A population-based modelling study
Source: PLoS One. 2017 Feb 8;12(2):e0171013. doi: 10.1371/journal.pone.0171013 (PMC5298320; doi:10.1371/journal.pone.0171013)
Supplement: S1 Appendix — (XLSX) [file pone.0171013.s001.xlsx]

## Sheet: Figure A
Flow chart showing the use of PIAMOD for estimating future cancer prevalence

## Sheet: Table A
Observed treatments received within one year of initial diagnosis during 2005-2007, NSW Australia
Prostate cancer age<75 years
Year of diagnosis	Total patients in initial care	RP		Brachytherapy
	n	n	%	n	%
2005	4107	1596	0.388605	261	0.06355
2006	4326	1852	0.428109	248	0.0573278
2007	4723	2001	0.423671	280	0.0592844
Total	13156	5449	0.414184	789	0.0599726
Prostate cancer age 75-84 years
Year of diagnosis	Total patients within 1 year of initial diagnosis	RP		Brachytherapy
		n	%	n	%
2005	1364	18	0.0131965	23	0.0168622
2006	1291	28	0.0216886	37	0.02866
2007	1357	26	0.0191599	43	0.0316875
Total	4012	72	0.0179462	103	0.025673

## Sheet: Table B
Estimates of numbers of patients within each phase of care in 2008-2017
	Prevalence estimates
	2008	2009	2010	2011	2012	2013	2014	2015	2016	2017
Prostate cancer patients age 75-84 years	15662.8	17368.9	19067	20805.6	22617.9	24400.1	26196.3	27984.5	29791.4	31661.5
Metastatic progression	573.259	635.702	697.852	761.485	827.815	893.044	958.784	1024.23	1090.37	1158.81
Prostate cancer patients age<75 years	25282.3	26185.4	27031.1	27752.5	28305.6	28747.6	29090	29281.8	29335.4	29248.3
Total initial care	3103.7	3180.2	3249.9	3305.4	3341.6	3366	3380.3	3378.2	3362.1	3331.6
RP	1285.5	1317.19	1346.06	1369.04	1384.04	1394.14	1400.07	1399.19	1392.53	1379.89
Brachytherapy	186.137	190.725	194.905	198.233	200.405	201.868	202.726	202.6	201.634	199.805
Other management	1632.06	1672.29	1708.94	1738.12	1757.16	1769.99	1777.51	1776.41	1767.94	1751.9
Total monitoring phase	22178.6	23005.2	23781.2	24447.1	24964	25381.6	25709.7	25903.6	25973.3	25916
Metastatic progression	348.204	361.182	373.365	383.82	391.935	398.491	403.642	406.687	407.781	406.892
Last year of life care
75-84 years	464.371	514.953	565.298	616.844	670.575	723.414	776.668	829.684	883.255	938.7
<75 years	301.477	312.246	322.331	330.933	337.528	342.799	346.882	349.169	349.808	348.77
